# Supplementary material for: A large CRISPR-induced bystander mutation causes immune dysregulation
Source: Commun Biol. 2019 Feb 18;2:70. doi: 10.1038/s42003-019-0321-x (PMC6379443; doi:10.1038/s42003-019-0321-x)
Supplement: Supplementary file 3 — Supplementary Data 1 [file 42003_2019_321_MOESM3_ESM.xlsx]

## Sheet: Antibodies
PANEL 1 - mouse peripheral LNs, spleen and LPL-CD4+
Viability Dye:
LIVE/DEAD® Fixable Blue Dead Cell Stain Kit (Thermo Fisher Scientific, Cat# L23105)
Surface stain:
mCD45-BUV395 (Clone 30-F11, BD, Cat#564279)
mCD4-BV605 (Clone RM4-5, Biolegend, Cat#100548)
mCD8-PerCP-Cy5.5 (Clone 53-6.7, Biolegend, Cat#100734)
mCD25-PE-Cy7 (Clone PC61.5, Affymetrix, Cat#25-0251-82)
mTCRB-PB (Clone H57-597, Biolegend, Cat#109226)
mCD69-APC (Clone H1.2F3, Biolegend, Cat#104514)
Intracellular:
mRORgt-PE-CF594 (Clone Q31-378, BD, Cat#562684)
mHelios-PE (Clone 22F6, Biolegend, Cat#137216)
mFOXP3-FITC (Clone FJK-16s, Biolegend, Cat#320112)
PANEL 2 - mouse thymus
Viability Dye:
LIVE/DEAD Fixable Blue Dead Cell Stain Kit (Cat# L23105, Thermo Fisher Scientific)
Surface stain:
mCD45-BUV395 (Clone 30-F11, BD, Cat#564279)
mCD4-BV605 (Clone RM4-5, Biolegend, Cat#100548)
mCD8-PerCP-Cy5.5 (Clone 53-6.7, Biolegend, Cat#100734)
mCD25-PE-Cy7 (Clone PC61.5, Affymetrix, Cat#25-0251-82)
mTCRB-PB (Clone H57-597, Biolegend, Cat#109226)
mCD44-APC (Clone IM7, Biolegend, Cat#103012)
Intracellular:
mHelios-PE (Clone 22F6, Biolegend, Cat#137216)
mFOXP3-FITC (Clone FJK-16s, Biolegend, Cat#320112)
PANEL 3 – mouse CD4+ T cell sort
mCD4-PB (GK1.5, Biolegend, Cat#100428)
mCD62L-PE-Cy7 (MEL-14, Biolegend, Cat#104418)
mCD44-APC (Clone IM7, Biolegend, Cat#103012)
mCD25-AF488 (Clone PC61, Biolegend, Cat#B220118)
PANEL 4– mouse activated naïve T cells
Viability Dye:
Ghost Dye Violet 510 (Tonbo Biosciences, Cat#13-0870) or LIVE/DEAD Fixable Blue Dead Cell Stain Kit (Cat# L23105, Thermo Fisher Scientific)
Surface Stain:
mCD25-AF488 (Clone PC61, Biolegend, Cat#B220118)
mCD69-APC (Clone H1.2F3, Biolegend, Cat#104514)
PANEL 5 - stimulation of T cells with plate-bound antibody
mCD3e (Clone 145-2C11, Biolegend, Cat#100302)
mCD28 (Clone 37.51, Biolegend, Cat#102102 )

## Sheet: Primers
Pimer Name	Sequence	Purpose	Figure
mIl2ra-EDEL-F	TCCTCAGGACCCTGCTAGTC	gDNA PCR to genotype enhancer deletion	All Figures
mIl2ra-EDEL-R	GAGAAGCAAAGCAGCAGACA	gDNA PCR to genotype enhancer deletion	All Figures
Dup_jx_F	CTGAGAAGCAAAGCAGCAGA	gDNA PCR to confirm duplication junction	Figure 2b
Dup_jx_R	TGGCTGATGGCTAAGGGATA	gDNA PCR to confirm duplication junction	Figure 2b
mIl2ra-cDNA-E1-F	CCAGTTGTCGGGCAGAAC	mIl2ra cDNA PCR to check splicing of exon 2	Supp. Fig. 4
mIl2ra-cDNA-E3-R	TGCATGTCTGTTGTGGTTTG	mIl2ra cDNA PCR to check splicing of exon 2	Supp. Fig. 4
Il2ra-comF	CCGGGATTTAAGCTCATTCA	zygote editing experiment, duplication breakpoint genotyping	Supp. Fig. 5d
Il2ra-dupR	GTGGAGTGTGTGTCCACCAG	zygote editing experiment, duplication breakpoint genotyping	Supp. Fig. 5d
Il2ra-wtR	GGCTAGAGGATGGTTGCTGA	zygote editing experiment, duplication breakpoint genotyping	Supp. Fig. 5d
Il2ra-tgt-f	cctcttgctctcccagacag	zygote editing experiment, enhancer deletion genotyping	Supp. Fig. 5d
Il2ra-tgt-r	aaccttgcgtgaagttgctc	zygote editing experiment, enhancer deletion genotyping	Supp. Fig. 5d
Il2ra-NstdF	GCCATTTCTCATGCCTGTCT	zygote editing experiment, nested primers for duplication breakpoint genotyping	Supp. Fig. 5e, Supp. Data 1
Il2ra-NstdR	CTCAGCCCTTAGCTTGGGTA	zygote editing experiment, nested primers for duplication breakpoint genotyping	Supp. Fig. 5e, Supp. Data 1

## Sheet: CRISPR crRNA
gRNA Name	Targeting Sequence
mIl2ra-EDEL-up1	TGCTCTTTGAAGGTAACAGA
mIl2ra-EDEL-up2	GTTACCTTCAAAGAGCAGCC
mIl2ra-EDEL-down1	AAGATGGGTATGTGCTTCCA
mIl2ra-EDEL-down2	AGATGGGTATGTGCTTCCAA
