# Supplementary material for: A large CRISPR-induced bystander mutation causes immune dysregulation
Source: Commun Biol. 2019 Feb 18;2:70. doi: 10.1038/s42003-019-0321-x (PMC6379443; doi:10.1038/s42003-019-0321-x)
Supplement: Supplementary file 4 — Supplementary Data 2 [file 42003_2019_321_MOESM4_ESM.xlsx]

## Sheet: Figure 1
Figure 1d. Quantification of % CD44+ CD4 T cells.
	WT								EDEL
Lines 1+2	14.6	21.6	14.8	14.4	18.9	12.7	16.5	15	18.3	16.8	20.1	13.9	18.4	11.1	18	14.8
IDFL	15	9.91	18.4	11.9	18.7	15.1	17		43.1	36.9	51.7	51.9	83.7	51	69.8
Figure 1f. Quantification of normalized % Il2ra+ naïve CD4 T cells at Days 1, 2 and 3 after stimulation with anti-CD3/CD28 antibodies.
	Line 2 WT					Line 2 EDEL					IDFL WT					IDFL EDEL
Day 1	95.2	96	85	87.8		33.6	43.5	23.7	27		95.3	95.9	90.5	89.3		0.63	0.23	1.76	0.13
Day 2	99.8	99.9	98.5	98.2		60.3	57.9	34.5	40.4		99.8	99.9	99.3	99.2		1.01	0.12	1.35	0.12
Day 3	99.8	99.8	100	100		90.9	91.7	82.7	83.4		99.9	100	100	100		3.93	4.43	3.28	0.8
Figure 1g. Quantification of normalized % Il2ra- regulatory T cells in spleen.
	WT										EDEL
Lines 1+2	1	1.05185	0.948148	1	1	1	1.08236	0.945389	0.972247	1	1.0152	0.940741	1.0037	1.225	1.155	0.92126	1.01261	0.962185	0.940018	0.829508
IDFL	1	1	1								2.00637	1.40606	1.35965

## Sheet: Figure 2
Figure 2c. Quantification of Il2ra reads with exon 2/2 and exon 2/3 junctions from RNA-seq of CD4+Il2ra+ splenocytes.
Figure Label	Founder Line	Genotype	RNA-seq Sample	Read Count grep ACCAGCAACTAACTGTGTCT	Read Count grep ACCAGCAACTCCCATGACAA	R1 Total	R2 Total	Total Reads	Normalized Read Count grep ACCAGCAACTAACTGTGTCT	Normalized Read Count grep ACCAGCAACTCCCATGACAA
Line 2: EDEL.1	Line 2	EDEL	S1	0	209	31781712	31781712	63563424	0	3.28805e-06
Line 2: WT.1	Line 2	WT	S2	0	337	34291413	34291413	68582826	0	4.91377e-06
IDFL: WT.1	IDFL	WT	S3	0	314	29220177	29220177	58440354	0	5.373e-06
IDFL: EDEL.1	IDFL	EDEL	S4	24	183	25352388	25352388	50704776	4.73328e-07	3.60913e-06
Line 2: WT.2	Line 2	WT	S5	0	312	35143214	35143214	70286428	0	4.43898e-06
Line 2: EDEL.2	Line 2	EDEL	S6	0	306	34348443	34348443	68696886	0	4.45435e-06
IDFL: WT.2	IDFL	WT	S7	0	408	30824137	30824137	61648274	0	6.61819e-06
IDFL: EDEL.2	IDFL	EDEL	S8	47	265	33368843	33368843	66737686	7.0425e-07	3.97077e-06
